# Supplementary material for: Characterisation of the bacteriomes harboured by major wireworm pest species in the Canadian Prairies
Source: Insect Mol Biol. 2024 Oct 9;34(1):203–17. doi: 10.1111/imb.12962 (PMC11705518; doi:10.1111/imb.12962)
Supplement: Supplementary file 3 — Table S2. Differential abundance analysis at the genus‐level for each pairwise comparison among wireworm pest species. [file IMB-34-203-s004.xlsx]

## Sheet: Table S1
	Supplementary Table S2. Differential abundance analysis at the genus-level for each pairwise comparison among wireworm pest species.
		> 1.5 log2 fold-change
		< -1.5 log2 fold-change
		< 1.5, >-1.5 log2 fold-change
	*	p-value < 0.05.
	Genus	Combined Abundance	A. mellillus vs. Dalopius spp.	A. mellillus vs. L. californicus (L)	A. mellillus vs. L. californicus (S)	A. mellillus vs. H. abbreviatus	Dalopius spp. vs. L. californicus (L)	Dalopius spp. vs. L. californicus (S)	Dalopius spp. vs. H. abbreviatus	H. bicolor vs. A. mellillus	H. bicolor vs. Dalopius spp.	H. bicolor vs. L. californicus (L)	H. bicolor vs. L. californicus (S)	H. bicolor vs. H. abbreviatus	L. californicus (L) vs. L. californicus (S)	H. abbreviatus vs. L. californicus (L)	H. abbreviatus vs. L. californicus (S)
	Pseudomonas	158608	9.32	2.52	10.2	10.24	-6.8	0.89	0.92	-8.72	0.6	-6.19	1.49	1.52	7.68	-7.72	-0.04
	{Unknown Genus} Nocardiaceae	72036	-5.03	-4.11	-4.12	-6.16	0.92	0.9	-1.13	6.53	1.5	2.42	2.41	0.37	-0.02	2.05	2.03
	Ehrlichia	63132	-12.27	1.75	3.81	4	14.02	16.08	16.27	-3.35	-15.62	-1.6	0.46	0.65	2.06	-2.25	-0.19
	Sphingoaurantiacus	56569	-11.47	2.14	3.56	2.91	13.61	15.03	14.38	-3.67	-15.14	-1.53	-0.11	-0.76	1.42	-0.77	0.64
	{Unknown Phylum} Bacteria	45463	-4.82	-4.49	-5.07	-4.62	0.33	-0.25	0.2	0.95	-3.86	-3.54	-4.11	-3.67	-0.58	0.13	-0.45
	Acinetobacter	39340	-4.71	-4.4	-5.07	-4.64	0.31	-0.37	0.07	2.72	-1.98	-1.67	-2.35	-1.92	-0.68	0.24	-0.43
	Wolbachia	35178	-4.03	1.9	6.71	-10.29	5.93	10.74	-6.27	-3.06	-7.08	-1.15	3.65	-13.35	4.81	12.2	17.01
	{Unknown Order} Gammaproteobacteria	30627	12.52	0.68	3.77	8.29	-11.84	-8.75	-4.23	-11.02	1.5	-10.33	-7.25	-2.73	3.08	-7.61	-4.52
	Serratia	24083	13.14	0.77	3.81	8.51	-12.37	-9.32	-4.63	-10.54	2.59	-9.78	-6.73	-2.04	3.04	-7.74	-4.7
	Carnobacterium	18595	3.74	-10.68	6.25	3.2	-14.42	2.51	-0.54	-6.24	-2.5	-16.92	0.00935	-3.04	16.93	-13.88	3.05
	Rhodococcus	17043	1.76	0.16	1.54	-5.21	-1.61	-0.23	-6.97	5.43	7.2	5.59	6.97	0.23	1.38	5.37	6.74
	Uncultured-29	15202	11.33	9.55	10.33	12.5	-1.78	-1	1.17	-10.89	0.44	-1.33	-0.56	1.62	0.78	-2.95	-2.17
	Chryseobacterium	10270	-2.45	-4.93	3.61	-4.35	-2.47	6.06	-1.89	1.29	-1.16	-3.63	4.9	-3.05	8.53	-0.58	7.95
	Stenotrophomonas	5846	-0.66	-1.09	-1.6	-1.87	-0.43	-0.94	-1.21	3.59	2.93	2.5	1.99	1.72	-0.51	0.78	0.27
	Gordonia	4962	-0.26	4.36	10.72	-0.28	4.62	10.98	-0.02	2.46	2.2	6.82	13.18	2.18	6.36	4.64	11
	Pedobacter	4959	-0.52	-7.77	-0.35	-3.6	-7.25	0.17	-3.08	5.1	4.58	-2.67	4.75	1.5	7.42	-4.17	3.25
	{Unknown Genus} Comamonadaceae	4538	-2.46	-3.66	-3.35	-3.46	-1.2	-0.88	-0.99	5.3	2.84	1.64	1.96	1.85	0.31	-0.2	0.11
	Tsukamurella	4330	4.63	7.74	5.55	-2.52	3.11	0.91	-7.16	4	8.63	11.74	9.55	1.48	-2.19	10.26	8.07
	Ralstonia	4079	-6.94	-6.02	-6.99	-6.59	0.92	-0.05	0.35	5.1	-1.84	-0.92	-1.89	-1.5	-0.98	0.58	-0.4
	{Unknown Genus} Dermacoccaceae	3767	-5.38	-6.63	-7.16	-6.83	-1.26	-1.78	-1.46	3.56	-1.81	-3.07	-3.6	-3.27	-0.53	0.2	-0.33
	{Unknown Family} Enterobacterales	3660	0.18	0.26	6.1	4.22	0.08	5.92	4.04	-5.48	-5.3	-5.22	0.62	-1.26	5.84	-3.96	1.88
	Segniliparus	3444	1.57	-9.41	1.93	3.39	-10.99	0.35	1.81	0.48	2.05	-8.93	2.41	3.87	11.34	-12.8	-1.46
	Pantoea	3051	0.12	0.18	6.32	4.14	0.06	6.2	4.02	-7.72	-7.6	-7.54	-1.4	-3.58	6.14	-3.96	2.19
	Spelaeicoccus	2688	0.3	-6.16	-6.73	-5.72	-6.46	-7.02	-6.01	5.45	5.75	-0.71	-1.28	-0.27	-0.57	-0.44	-1.01
	Rheinheimera	2638	12.46	13.4	14.96	14.27	0.95	2.5	1.81	-4.34	8.11	9.06	10.61	9.93	1.55	-0.87	0.69
	Phyllobacterium	2397	2.62	-7.3	-5.22	-4.23	-9.92	-7.84	-6.85	0.8	3.41	-6.5	-4.42	-3.43	2.08	-3.07	-0.99
	Massilia	2240	-0.36	-2.72	1.03	0.98	-2.36	1.39	1.34	6.8	6.44	4.08	7.83	7.78	3.75	-3.7	0.05
	Sphingobacterium	2181	-0.73	-6.24	-0.88	-4	-5.52	-0.16	-3.28	4.47	3.74	-1.77	3.58	0.46	5.36	-2.24	3.12
	Flavobacterium	1695	1.89	-4.27	4.7	3.81	-6.16	2.8	1.91	1.56	3.45	-2.71	6.25	5.36	8.97	-8.08	0.89
	Lysobacter	1611	-5.68	-5.22	-7.16	-5.98	0.46	-1.48	-0.3	6.26	0.58	1.04	-0.9	0.29	-1.94	0.76	-1.19
	Mycobacterium	1599	0.03	-4.23	-4.77	-3.35	-4.25	-4.8	-3.38	4.14	4.17	-0.08	-0.63	0.79	-0.55	-0.87	-1.42
	{Unknown Genus} Sphingomonadaceae	1576	-4.09	-4.05	-4.57	-4.24	0.04	-0.47	-0.15	0.78	-3.31	-3.27	-3.79	-3.46	-0.51	0.19	-0.32
	Delftia	1550	-0.82	-0.85	-0.12	-2.6	-0.04	0.69	-1.78	5.29	4.47	4.44	5.16	2.69	0.73	1.74	2.47
	{Unknown Genus} Xanthomonadaceae	1529	-4.28	-4.19	-5.48	-4.82	0.08	-1.2	-0.54	4.85	0.57	0.66	-0.63	0.03	-1.29	0.62	-0.66
	Glutamicibacter	1388	5.86	1.29	3.19	-2.75	-4.58	-2.67	-8.61	0.62	6.49	1.91	3.81	-2.13	1.9	4.03	5.94
	Methylobacterium-Methylorubrum	1326	-5.38	-5.7	-5.5	-5.28	-0.32	-0.12	0.09	6.41	1.03	0.7	0.91	1.12	0.21	-0.42	-0.21
	Hydrogenophaga	930	-3.11	-3.51	-4.06	-4.01	-0.41	-0.95	-0.91	4.51	1.41	1	0.46	0.5	-0.54	0.5	-0.04
	Arthrobacter	921	-3.65	0.84	0.95	-3.5	4.49	4.61	0.16	1.34	-2.31	2.18	2.3	-2.15	0.12	4.33	4.45
	Salmonella	882	-5.88	-4.44	-5.51	-5.54	1.44	0.38	0.34	5.04	-0.84	0.6	-0.46	-0.5	-1.06	1.1	0.04
	{Unknown Genus} Xanthobacteraceae	861	-5.64	-4.94	-5.88	-5.69	0.7	-0.24	-0.06	3.2	-2.44	-1.74	-2.68	-2.5	-0.94	0.75	-0.18
	Acidovorax	803	-5.16	-4.57	-5.63	-4.81	0.59	-0.47	0.35	5.23	0.07	0.66	-0.4	0.42	-1.06	0.24	-0.82
	Brevundimonas	789	-3.59	-3.34	-3.6	-2.04	0.25	-0.01	1.55	4.98	1.38	1.64	1.37	2.94	-0.26	-1.3	-1.56
	Taibaiella	747	0.3	1.13	4.06	-1.15	0.83	3.76	-1.45	6.72	7.02	7.85	10.78	5.57	2.93	2.28	5.21
	Sphingomonas	717	-5.3	-6.04	-4.92	-4.58	-0.74	0.38	0.72	3.6	-1.7	-2.44	-1.32	-0.98	1.12	-1.46	-0.34
	Providencia	707	11.36	9.87	13.86	13.17	-1.5	2.5	1.81	-13.86	-2.5	-3.99	0.0047	-0.68	4	-3.31	0.69
	Pseudoxanthomonas	686	1.57	-6.31	0.97	-2.52	-7.87	-0.59	-4.09	4.49	6.06	-1.81	5.47	1.97	7.28	-3.78	3.5
	Allorhizobium-Neorhizobium-Pararhizobium-Rhizobium	604	2.91	-0.59	-0.75	-1.9	-3.5	-3.67	-4.81	2.73	5.64	2.14	1.97	0.83	-0.17	1.31	1.15
	Escherichia-Shigella	603	-4.22	-2.55	-3.6	-3.83	1.67	0.62	0.4	3.54	-0.68	0.99	-0.06	-0.28	-1.05	1.28	0.22
	Afipia	531	-4.21	-3.44	-4.1	-3.65	0.77	0.11	0.57	0.76	-3.46	-2.69	-3.34	-2.89	-0.66	0.21	-0.45
	Variovorax	491	-1.98	-5.67	-3.63	-1.9	-3.69	-1.65	0.08	4.37	2.39	-1.3	0.74	2.48	2.04	-3.77	-1.74
	{Unknown Genus} Nitrososphaeraceae	473	-1.23	-4.91	-1.24	-1.56	-3.68	-0.00338	-0.33	3.53	2.29	-1.39	2.29	1.96	3.68	-3.35	0.32
	Curvibacter	473	-4.74	-4.96	-5.16	-4.43	-0.22	-0.42	0.31	-1.5	-6.24	-6.46	-6.66	-5.93	-0.2	-0.53	-0.73
	Sphingopyxis	436	-1.82	-5.23	-4.56	1.23	-3.41	-2.73	3.05	3.5	1.68	-1.73	-1.06	4.73	0.68	-6.46	-5.79
	Bradyrhizobium	394	-4.46	-3.81	-4.96	-4.58	0.66	-0.5	-0.11	2.11	-2.36	-1.7	-2.85	-2.47	-1.15	0.77	-0.39
	Leucobacter	391	4.91	2.45	4.04	-2.35	-2.46	-0.87	-7.26	-3.31	1.6	-0.86	0.73	-5.66	1.59	4.8	6.39
	{Unknown Genus} Uncultured-01	299	0.31	-2.17	-2.77	-0.88	-2.48	-3.09	-1.19	3.89	4.2	1.72	1.11	3.01	-0.61	-1.29	-1.89
	Comamonas	296	4.57	-3.04	1.87	-0.24	-7.61	-2.7	-4.82	-0.72	3.85	-3.76	1.15	-0.97	4.91	-2.79	2.12
	Burkholderia-Caballeronia-Paraburkholderia	294	-1.98	-1.78	-3.17	-2.74	0.19	-1.19	-0.77	2.61	0.63	0.83	-0.56	-0.13	-1.38	0.96	-0.42
	Candidatus Udaeobacter	274	1.56	-4.35	-4.88	-3.84	-5.91	-6.43	-5.4	-4.05	-2.5	-8.41	-8.93	-7.9	-0.52	-0.51	-1.04
	Nitrospira	249	-4.32	-3.32	-4.46	-3.4	1	-0.14	0.92	0.47	-3.84	-2.85	-3.99	-2.92	-1.14	0.08	-1.06
	Lawsonella	245	1.57	2.52	4.07	3.39	0.95	2.5	1.81	5.59	7.17	8.12	9.67	8.98	1.55	-0.86	0.69
	Sanguibacter-Flavimobilis	245	0.29	-5.73	-1.67	-2.35	-6.02	-1.96	-2.65	0.17	0.46	-5.56	-1.5	-2.18	4.06	-3.38	0.69
	{Unknown Genus} Rhizobiaceae	243	-1.14	-2.87	-2	-3.85	-1.73	-0.86	-2.71	3.4	2.26	0.53	1.4	-0.45	0.86	0.98	1.85
	Tomitella	237	-1.74	-1.07	-0.49	-2.79	0.67	1.25	-1.05	3.1	1.36	2.03	2.61	0.31	0.58	1.72	2.3
	{Unknown Genus} Mitochondria	207	-6.52	2.69	4.02	3.37	9.21	10.54	9.89	2.56	-3.97	5.24	6.58	5.93	1.33	-0.68	0.65
	RB41	200	-1.62	-3.1	0.77	-0.23	-1.48	2.39	1.39	2.72	1.1	-0.38	3.49	2.5	3.87	-2.87	0.99
	Uncultured-09	190	1.56	-1.03	4.06	3.38	-2.59	2.49	1.82	5.03	6.59	4	9.09	8.41	5.09	-4.41	0.67
	{Unknown Genus} Vicinamibacteraceae	182	-0.86	-3.08	-1.12	-2.41	-2.22	-0.26	-1.55	4.16	3.31	1.08	3.04	1.76	1.96	-0.67	1.29
	Cetobacterium	180	1.9	2.15	1.84	3.07	0.25	-0.07	1.17	-4.28	-2.38	-2.13	-2.44	-1.21	-0.31	-0.92	-1.23
	Pseudarthrobacter	165	0.3	-1.14	-3.88	-0.23	-1.44	-4.18	-0.53	3.7	4	2.56	-0.19	3.47	-2.75	-0.91	-3.65
	Williamsia	164	0.18	2.62	1.9	-3.71	2.44	1.72	-3.89	3.47	3.65	6.1	5.37	-0.24	-0.72	6.34	5.61
	{Unknown Family} Micrococcales	161	1.55	-1.99	-3.92	0.51	-3.55	-5.47	-1.04	3.56	5.12	1.57	-0.36	4.07	-1.93	-2.5	-4.43
	{Unknown Family} Rickettsiales	160	-6.4	2.69	4.02	3.37	9.1	10.42	9.77	-4.04	-10.44	-1.34	-0.02	-0.67	1.33	-0.68	0.65
	{Unknown Genus} Oxalobacteraceae	146	0.28	-4.04	1.9	-0.11	-4.32	1.61	-0.4	3.09	3.38	-0.94	4.99	2.98	5.93	-3.92	2.01
	Nitrosomonas	138	-1.86	-3.02	-1.27	-1.31	-1.16	0.59	0.55	-5.1	-6.96	-8.11	-6.36	-6.41	1.75	-1.7	0.05
	Arenimonas	136	3.29	1.73	2.79	5.11	-1.55	-0.49	1.83	2.79	6.07	4.52	5.58	7.9	1.06	-3.38	-2.32
	{Unknown Genus} Micrococcaceae	131	4.19	2.46	4.54	-0.84	-1.73	0.35	-5.02	0.14	4.32	2.6	4.67	-0.7	2.08	3.3	5.37
	{Unknown Genus} Uncultured-05	128	-0.83	-4.04	-1.64	-1.39	-3.2	-0.81	-0.56	2.11	1.27	-1.93	0.46	0.71	2.39	-2.64	-0.25
	Nocardioides	125	1.55	-1.8	-1.61	-1.17	-3.35	-3.15	-2.72	3.72	5.27	1.92	2.12	2.55	0.19	-0.63	-0.43
	{Unknown Class} Proteobacteria	119	1.55	-0.07	0.18	1.24	-1.61	-1.37	-0.31	4.4	5.94	4.33	4.58	5.63	0.25	-1.3	-1.05
	{Unknown Genus} Uncultured-09	119	-5.95	2.69	4.02	3.37	8.65	9.97	9.32	-4.04	-9.99	-1.34	-0.02	-0.67	1.32	-0.68	0.65
	Enterobacter	115	0.24	-3.23	-0.74	0.41	-3.47	-0.97	0.17	3.12	3.36	-0.1	2.39	3.54	2.49	-3.64	-1.15
	{Unknown Order} KD4-96	109	-1.47	-3.96	-1.48	0.56	-2.49	-0.00417	2.03	2.67	1.2	-1.29	1.19	3.23	2.48	-4.52	-2.03
	Thermomonas	108	1.54	0.47	4.02	3.37	-1.08	2.48	1.83	3.86	5.41	4.33	7.89	7.24	3.56	-2.9	0.65
	{Unknown Genus} Uncultured-07	106	-3.82	-1.82	-3.05	-1.18	2.01	0.77	2.64	0.11	-3.72	-1.71	-2.95	-1.07	-1.24	-0.63	-1.87
	Bosea	95	-0.34	-1.96	1.08	1.94	-1.62	1.42	2.28	3.02	2.69	1.06	4.1	4.97	3.04	-3.9	-0.86
	{Unknown Order} MB-A2-108	91	1.56	-1.96	-2.06	-2.57	-3.53	-3.63	-4.13	1.28	2.84	-0.69	-0.79	-1.29	-0.1	0.6	0.5
	Kluyvera	88	1.56	-2.75	4.05	2	-4.3	2.49	0.44	3.21	4.77	0.47	7.26	5.21	6.79	-4.74	2.05
	Hyphomicrobium	86	-2.28	-1.58	-3.27	-1.62	0.7	-0.99	0.66	-0.88	-3.16	-2.46	-4.16	-2.5	-1.7	0.04	-1.65
	Phenylobacterium	85	2.56	-2.06	0.46	2.94	-4.62	-2.11	0.38	0.93	3.49	-1.13	1.38	3.87	2.51	-5	-2.48
	Luteimonas	85	1.56	2.61	1.07	3.38	1.05	-0.49	1.82	3.81	5.37	6.41	4.88	7.19	-1.53	-0.77	-2.31
	Nocardia	81	3.27	1.67	3.6	1.86	-1.59	0.34	-1.4	1.71	4.98	3.39	5.32	3.58	1.93	-0.19	1.74
	Aeromicrobium	81	2.69	-0.58	2.27	0.81	-3.27	-0.43	-1.89	2.55	5.24	1.97	4.82	3.35	2.85	-1.38	1.46
	Mesorhizobium	80	-3.08	-1.88	-2.72	-1.93	1.2	0.35	1.15	-2.18	-5.25	-4.06	-4.9	-4.1	-0.84	0.05	-0.8
	Luteipulveratus	79	1.56	2.6	4.05	-3.79	1.04	2.49	-5.36	-2.24	-0.67	0.37	1.82	-6.03	1.45	6.4	7.85
	Aeromonas	79	1.24	1.71	3.56	2.96	0.47	2.32	1.72	-3.4	-2.15	-1.69	0.17	-0.43	1.86	-1.25	0.6
	Dyadobacter	78	0.17	-1.89	-2.1	-1.16	-2.06	-2.27	-1.32	1.6	1.76	-0.3	-0.51	0.44	-0.21	-0.73	-0.94
	{Unknown Genus} Caulobacteraceae	74	-0.99	-1.15	-2.1	0.4	-0.16	-1.11	1.39	-2.42	-3.41	-3.58	-4.52	-2.02	-0.95	-1.55	-2.5
	{Unknown Order} Gitt-GS-136	71	-0.37	-3.03	-1.45	-0.4	-2.66	-1.08	-0.03	1.31	0.94	-1.72	-0.14	0.91	1.58	-2.63	-1.05
	Rhodobacter	67	-5.02	1.15	-0.1	3.37	6.17	4.92	8.39	-4.04	-9.06	-2.89	-4.14	-0.67	-1.26	-2.22	-3.48
	Cellvibrio	67	1.56	-2.41	4.05	1.94	-3.96	2.49	0.38	2.82	4.38	0.42	6.87	4.77	6.45	-4.35	2.11
	Uncultured-27	66	-0.34	-2.26	-2.77	-1.75	-1.92	-2.43	-1.41	-1.32	-1.67	-3.58	-4.09	-3.08	-0.51	-0.51	-1.02
	Pirellula	63	1.56	-2.53	-0.75	3.38	-4.09	-2.3	1.82	2.36	3.92	-0.18	1.61	5.74	1.79	-5.91	-4.13
	Ochrobactrum	62	2.7	2.12	1	-1.67	-0.58	-1.7	-4.36	-0.37	2.33	1.75	0.63	-2.03	-1.12	3.78	2.66
	{Unknown Family} PLTA13	62	1.57	-0.54	-3.11	3.38	-2.1	-4.68	1.82	1.29	2.86	0.75	-1.82	4.67	-2.58	-3.92	-6.5
	Duganella	61	1.56	-3.46	4.05	3.38	-5.02	2.49	1.82	-0.83	0.74	-4.29	3.23	2.56	7.52	-6.84	0.67
	Yersinia	61	6.05	-0.69	3.04	5.46	-6.74	-3.01	-0.59	-8.55	-2.5	-9.24	-5.51	-3.09	3.73	-6.15	-2.42
	Uncultured-16	58	0.21	0.44	4.03	-0.01	0.23	3.82	-0.22	3.05	3.26	3.49	7.08	3.04	3.59	0.45	4.04
	Paracoccus	54	-4.07	0.06	4.03	1.94	4.14	8.11	6.01	1.48	-2.59	1.55	5.52	3.42	3.97	-1.88	2.09
	Paenarthrobacter	53	2.63	2.27	2.15	-1.23	-0.36	-0.48	-3.86	0.13	2.76	2.4	2.28	-1.09	-0.12	3.49	3.38
	Luteolibacter	48	1.55	-1.32	4.03	3.37	-2.86	2.48	1.83	2.7	4.25	1.38	6.73	6.07	5.34	-4.69	0.65
	{Unknown Family} Rokubacteriales	47	1.55	-3.3	1.13	-0.11	-4.85	-0.43	-1.66	-1.22	0.34	-4.52	-0.09	-1.33	4.43	-3.19	1.24
	Chthoniobacter	47	1.54	2.7	4.02	3.37	1.16	2.48	1.83	2.83	4.37	5.53	6.85	6.2	1.32	-0.67	0.65
	{Unknown Family} Subgroup 7	44	-1.12	-1.06	-2.76	1.31	0.06	-1.64	2.43	-4.04	-5.17	-5.11	-6.8	-2.74	-1.69	-2.37	-4.07
	Sphingobium	44	-2.12	2.67	-1.97	3.37	4.8	0.16	5.5	1.38	-0.75	4.05	-0.59	4.75	-4.64	-0.7	-5.34
	Candidatus Hamiltonella	41	6.01	-0.06	8.51	7.83	-6.07	2.5	1.82	-6.61	-0.59	-6.66	1.91	1.23	8.57	-7.89	0.68
	{Unknown Genus} 67-14	40	1.55	-2.5	0.57	-0.00344	-4.05	-0.98	-1.55	0.59	2.14	-1.9	1.17	0.59	3.07	-2.49	0.57
	Terrimonas	40	-2.77	-1.56	-0.75	-1.23	1.21	2.02	1.54	-4.06	-6.83	-5.62	-4.81	-5.29	0.82	-0.33	0.48
	ZOR0006	40	0.6	1.84	2.58	3.41	1.24	1.98	2.81	-2.8	-2.2	-0.96	-0.22	0.61	0.74	-1.57	-0.83
	Peredibacter	39	2.66	3.81	5.14	2.39	1.15	2.48	-0.27	1.46	4.13	5.28	6.6	3.85	1.33	1.42	2.75
	Spiroplasma	39	1.56	2.6	4.05	3.38	1.04	2.49	1.82	2.89	4.45	5.49	6.95	6.28	1.45	-0.78	0.67
	Phreatobacter	39	-1.88	0.45	-1.9	-1.12	2.33	-0.01	0.76	-4.05	-5.93	-3.6	-5.95	-5.17	-2.35	1.57	-0.77
	Uncultured-23	39	2.48	3.49	3.58	4.97	1.01	1.09	2.49	-5.13	-2.65	-1.64	-1.55	-0.16	0.08	-1.48	-1.39
	Algoriphagus	38	1.54	2.7	4.02	3.37	1.16	2.48	1.83	2.46	4	5.16	6.48	5.83	1.32	-0.67	0.65
	{Unknown Genus} JG30-KF-CM45	38	1.55	-0.37	-0.55	1.3	-1.92	-2.1	-0.25	2.06	3.6	1.69	1.5	3.36	-0.18	-1.67	-1.85
	Pseudorhodoferax	38	2.59	-1.49	5.08	4.41	-4.08	2.49	1.82	-0.62	1.97	-2.12	4.45	3.79	6.57	-5.91	0.66
	Curtobacterium	37	1.51	-0.93	5.31	-0.18	-2.44	3.8	-1.69	-3.44	-1.93	-4.37	1.87	-3.62	6.24	-0.75	5.5
	Pir4 lineage	37	1.56	-0.22	0.05	3.38	-1.78	-1.51	1.82	2.58	4.13	2.36	2.62	5.95	0.27	-3.6	-3.33
	Sneathiella	37	-4.46	2.65	4.04	3.38	7.11	8.49	7.83	-4.05	-8.5	-1.39	-0.01	-0.67	1.38	-0.72	0.66
	Fluviicola	36	1.54	2.69	4.02	1.91	1.14	2.48	0.37	2.6	4.14	5.28	6.62	4.51	1.34	0.77	2.11
	Amphiplicatus	36	-0.81	-3.05	-0.17	0.72	-2.24	0.64	1.53	-2.12	-2.93	-5.18	-2.29	-1.4	2.88	-3.77	-0.89
	Bdellovibrio	34	-0.36	2.65	1.07	0.48	3.01	1.43	0.84	1.89	1.53	4.54	2.96	2.37	-1.58	2.17	0.59
	Devosia	34	1.55	2.67	0.6	1.23	1.12	-0.95	-0.32	1.98	3.53	4.65	2.58	3.21	-2.07	1.44	-0.63
	Uncultured-15	33	1.55	2.64	-0.72	-0.13	1.09	-2.27	-1.68	1.77	3.32	4.41	1.05	1.64	-3.36	2.77	-0.59
	Rickettsia	33	-4.05	2.7	4.02	3.37	6.75	8.06	7.41	-4.03	-8.08	-1.33	-0.02	-0.67	1.31	-0.67	0.65
	Achromobacter	31	-1.48	2.65	0.62	-1.62	4.13	2.11	-0.14	-0.64	-2.12	2.01	-0.02	-2.26	-2.03	4.27	2.25
	Noviherbaspirillum	31	1.55	2.67	4.03	3.37	1.12	2.48	1.83	2.37	3.92	5.04	6.4	5.75	1.37	-0.71	0.66
	Azoarcus	31	1.55	2.67	4.03	3.37	1.12	2.48	1.83	2.22	3.77	4.89	6.25	5.6	1.36	-0.7	0.65
	Adhaeribacter	30	1.55	0.05	1.01	3.37	-1.5	-0.54	1.83	2.11	3.66	2.16	3.12	5.49	0.96	-3.32	-2.36
	{Unknown Family} Subgroup 17	29	-1.5	-1.89	1.16	1	-0.39	2.65	2.5	-0.33	-1.83	-2.22	0.83	0.67	3.04	-2.89	0.15
	Streptomyces	29	1.55	-1.23	4.03	-1.1	-2.78	2.48	-2.65	0.58	2.13	-0.65	4.61	-0.52	5.26	-0.13	5.13
	{Unknown Genus} Alcaligenaceae	29	-0.83	2.67	4.03	-0.98	3.5	4.85	-0.16	0.93	0.1	3.6	4.96	-0.05	1.35	3.66	5.01
	Uncultured-14	28	1.56	0.46	0.03	-1.49	-1.1	-1.53	-3.05	-0.31	1.25	0.15	-0.28	-1.8	-0.43	1.95	1.52
	Prosthecobacter	28	1.55	2.66	4.03	3.38	1.11	2.48	1.83	2.21	3.76	4.87	6.24	5.58	1.37	-0.71	0.66
	Uncultured-10	26	1.56	-0.76	1.07	-1.36	-2.32	-0.49	-2.92	-4.05	-2.5	-4.82	-2.98	-5.42	1.83	0.6	2.44
	Uncultured-13	26	1.55	0.02	1.06	1.3	-1.53	-0.49	-0.25	1.68	3.23	1.7	2.74	2.98	1.04	-1.28	-0.24
	{Unknown Genus} WD2101 soil group	26	1.55	-2	1.06	1.07	-3.55	-0.49	-0.48	0.3	1.86	-1.7	1.37	1.37	3.06	-3.07	-0.00607
	Eggerthella	25	1.56	2.59	-2.6	3.38	1.03	-4.16	1.82	-4.06	-2.5	-1.46	-6.66	-0.68	-5.19	-0.79	-5.98
	Gaiella	25	1.55	-0.72	-0.63	0.39	-2.27	-2.18	-1.16	0.65	2.2	-0.08	0.02	1.04	0.09	-1.11	-1.02
	Spirosoma	25	1.56	2.61	4.05	3.38	1.05	2.49	1.82	2.04	3.6	4.65	6.09	5.42	1.44	-0.77	0.67
	Janthinobacterium	25	1.55	0.52	4.04	3.38	-1.03	2.49	1.82	1.91	3.46	2.43	5.95	5.29	3.52	-2.86	0.66
	Gemmata	24	1.55	0.44	1.93	-1.23	-1.11	0.38	-2.78	0.32	1.87	0.76	2.25	-0.91	1.48	1.67	3.16
	{Unknown Genus} Rhodobacteraceae	24	1.55	2.67	1.86	1.89	1.12	0.31	0.34	1.74	3.28	4.41	3.6	3.62	-0.81	0.78	-0.02
	Ottowia	24	1.56	-1.49	0.55	-0.12	-3.05	-1.01	-1.68	-1.11	0.45	-2.6	-0.55	-1.23	2.04	-1.37	0.67
	Kosakonia	23	1.55	0.95	4.03	1.19	-0.59	2.48	-0.36	1.76	3.3	2.71	5.78	2.94	3.07	-0.23	2.84
	{Unknown Family} Vicinamibacterales	22	1.55	-0.34	-0.39	3.37	-1.89	-1.93	1.83	1.07	2.61	0.73	0.68	4.44	-0.05	-3.71	-3.76
	Uncultured-07	22	1.55	-1.39	4.03	1.3	-2.94	2.48	-0.25	0.58	2.13	-0.81	4.61	1.89	5.42	-2.69	2.73
	{Unknown Family} C0119	22	1.56	-2.24	1.15	3.38	-3.8	-0.41	1.82	-2.14	-0.58	-4.38	-0.99	1.24	3.39	-5.62	-2.23
	{Unknown Order} OM190	22	-1.16	-0.2	4.05	3.38	0.95	5.2	4.54	1.7	0.54	1.5	5.75	5.08	4.25	-3.58	0.67
	Caulobacter	22	1.55	-1.48	4.03	3.37	-3.03	2.48	1.83	0.73	2.27	-0.76	4.76	4.1	5.51	-4.86	0.66
	Rubrivivax	22	-0.88	2.67	-0.77	-1.05	3.55	0.11	-0.17	-4.04	-4.93	-1.38	-4.81	-5.09	-3.44	3.72	0.28
	Herbaspirillum	22	1.55	1.19	1.89	-0.78	-0.37	0.34	-2.33	0.59	2.15	1.78	2.49	-0.18	0.71	1.97	2.67
	Oxalicibacterium	22	0.25	-0.54	4.03	3.37	-0.79	3.78	3.12	1.06	1.31	0.51	5.09	4.43	4.57	-3.92	0.66
	Agromyces	21	0.23	-2.06	4.03	3.37	-2.3	3.79	3.14	-0.56	-0.32	-2.62	3.47	2.82	6.09	-5.43	0.65
	Uncultured-05	21	-0.4	-1.88	4.02	1.27	-1.48	4.42	1.67	-0.68	-1.07	-2.55	3.34	0.6	5.9	-3.15	2.75
	Microvirga	21	1.55	0.25	1.92	1.94	-1.3	0.37	0.39	1.67	3.22	1.91	3.58	3.61	1.67	-1.7	-0.03
	Uncultured-34	21	1.56	-1.93	4.04	3.38	-3.49	2.49	1.82	0.2	1.76	-1.73	4.25	3.58	5.98	-5.31	0.66
	{Unknown Family} IMCC26256	20	0.27	-1.91	4.02	3.37	-2.18	3.75	3.1	-0.24	0.03	-2.14	3.79	3.14	5.93	-5.28	0.65
	Mycoplasma	20	4.16	5.05	4.04	7.26	0.89	-0.12	3.1	-5.33	-1.17	-0.28	-1.29	1.93	-1.01	-2.21	-3.22
	{Unknown Class} NB1-j	20	1.56	-2.27	0.99	0.4	-3.83	-0.57	-1.16	-1.45	0.1	-3.72	-0.47	-1.05	3.26	-2.67	0.59
	Uncultured-21	20	1.56	-1.59	1.08	-0.02	-3.15	-0.48	-1.58	0.11	1.68	-1.47	1.2	0.1	2.67	-1.57	1.1
	Klebsiella	20	1.55	-1.39	4.03	3.37	-2.93	2.48	1.83	0.89	2.44	-0.49	4.92	4.27	5.41	-4.76	0.65
	Alkanindiges	20	1.56	2.6	4.05	3.38	1.04	2.49	1.82	2.36	3.92	4.96	6.41	5.74	1.45	-0.78	0.67
	Uncultured-01	19	1.55	-0.57	4.03	3.37	-2.11	2.48	1.83	1.38	2.92	0.81	5.41	4.75	4.59	-3.94	0.66
	Blastococcus	19	0.24	2.62	0.17	3.38	2.38	-0.07	3.14	1.77	2.01	4.39	1.94	5.15	-2.45	-0.76	-3.21
	Flaviaesturariibacter	18	1.56	2.59	4.05	3.38	1.03	2.49	1.82	1.65	3.21	4.24	5.7	5.03	1.46	-0.79	0.67
	{Unknown Genus} Vermiphilaceae	18	1.56	2.6	4.05	3.38	1.04	2.49	1.82	1.39	2.95	4	5.44	4.77	1.45	-0.78	0.67
	Rahnella1	18	4.87	1.2	2.71	6.68	-3.67	-2.15	1.82	-7.36	-2.5	-6.17	-4.65	-0.68	1.52	-5.49	-3.97
	{Unknown Order} Uncultured-01	17	1.55	2.64	4.04	0.25	1.09	2.49	-1.3	1.33	2.88	3.97	5.37	1.58	1.4	2.39	3.79
	{Unknown Family} Chloroplast	16	0.08	3.89	0.3	3.25	3.81	0.22	3.17	-2.61	-2.53	1.28	-2.3	0.64	-3.59	0.64	-2.95
	Tardiphaga	16	1.55	-0.53	4.03	3.38	-2.08	2.48	1.83	0.71	2.26	0.18	4.74	4.09	4.56	-3.9	0.66
	Novosphingobium	16	1.55	-0.69	4.04	-0.51	-2.25	2.49	-2.06	-1.36	0.19	-2.05	2.68	-1.87	4.73	-0.18	4.55
	{Unknown Genus} Env.OPS 17	14	-1.64	-0.47	4.05	-0.13	1.17	5.69	1.51	-4.05	-5.69	-4.53	-0.00696	-4.18	4.52	-0.34	4.18
	{Unknown Order} TK10	14	1.55	0.5	1.06	3.38	-1.05	-0.49	1.83	0.75	2.3	1.26	1.82	4.13	0.56	-2.87	-2.31
	{Unknown Order} Sericytochromatia	14	1.55	2.65	4.03	3.38	1.1	2.48	1.82	1.35	2.9	4	5.38	4.72	1.38	-0.72	0.66
	Deinococcus	14	1.56	2.63	4.04	3.38	1.07	2.49	1.82	1.33	2.88	3.96	5.37	4.71	1.41	-0.75	0.66
	Ensifer	14	1.55	-1.37	4.03	3.37	-2.92	2.48	1.83	-0.6	0.95	-1.97	3.43	2.78	5.4	-4.75	0.66
	Uncultured-26	14	1.55	2.65	1.89	0.55	1.1	0.34	-1	0.64	2.19	3.29	2.53	1.19	-0.76	2.1	1.34
	Uncultured-31	14	1.56	0.00577	-0.95	3.38	-1.55	-2.5	1.82	-1.36	0.2	-1.35	-2.3	2.02	-0.95	-3.37	-4.33
	Solirubrobacter	13	1.54	-0.39	1.04	3.37	-1.93	-0.5	1.83	0.17	1.71	-0.22	1.21	3.54	1.43	-3.76	-2.33
	Planctomicrobium	13	1.56	2.6	4.05	3.38	1.04	2.49	1.82	1.38	2.94	3.98	5.43	4.76	1.45	-0.78	0.67
	Rhodoferax	13	1.55	2.66	4.03	3.38	1.11	2.48	1.83	0.96	2.51	3.62	4.99	4.34	1.37	-0.71	0.66
	{Unknown Genus} Uncultured-02	12	1.55	1.15	1.06	3.37	-0.4	-0.49	1.83	0.85	2.4	1.99	1.91	4.22	-0.08	-2.23	-2.31
	{Unknown Genus} A4b	12	1.54	0.43	1.05	3.37	-1.11	-0.49	1.83	0.37	1.91	0.8	1.42	3.74	0.62	-2.94	-2.32
	Enterococcus	12	2.43	1.17	6.18	3.41	-1.26	3.75	0.98	-6.2	-3.77	-5.03	-0.02	-2.79	5.01	-2.24	2.77
	{Unknown Order} S0134 terrestrial group	12	1.56	2.62	1.85	-0.58	1.06	0.29	-2.14	-0.25	1.31	2.37	1.6	-0.83	-0.77	3.21	2.43
	{Unknown Order} Bacteriap25	12	1.55	-0.6	4.04	0.56	-2.16	2.48	-0.99	-0.76	0.79	-1.36	3.28	-0.2	4.64	-1.17	3.48
	Skermanella	12	1.55	0.51	4.04	3.38	-1.04	2.48	1.82	0.9	2.46	1.42	4.94	4.28	3.52	-2.86	0.66
	Dongia	12	-0.88	2.67	-0.23	0.49	3.54	0.65	1.37	-4.04	-4.92	-1.38	-4.27	-3.55	-2.89	2.17	-0.72
	Amaricoccus	12	1.55	2.66	1.06	3.38	1.11	-0.49	1.82	0.77	2.32	3.43	1.83	4.15	-1.6	-0.72	-2.31
	Aquabacterium	12	1.56	2.61	4.05	3.38	1.05	2.49	1.82	1.08	2.64	3.69	5.13	4.46	1.44	-0.77	0.67
	Steroidobacter	12	1.56	0.45	4.04	3.38	-1.1	2.49	1.82	0.62	2.17	1.07	4.66	4	3.59	-2.93	0.66
	{Unknown Genus} Uncultured-11	12	1.56	2.62	4.05	3.38	1.06	2.49	1.82	0.85	2.41	3.48	4.9	4.23	1.42	-0.76	0.67
	Modestobacter	11	1.54	0.43	1.88	0.42	-1.11	0.34	-1.12	-0.56	0.98	-0.13	1.32	-0.14	1.45	0.0091	1.46
	{Unknown Genus} Dermabacteraceae	11	1.55	2.64	-0.39	0.17	1.09	-1.94	-1.39	-2.34	-0.79	0.3	-2.73	-2.17	-3.03	2.48	-0.56
	Knoellia	11	1.56	2.62	0.55	3.38	1.06	-1.01	1.82	0.51	2.07	3.13	1.06	3.89	-2.07	-0.76	-2.83
	Rhodopseudomonas	11	1.54	2.7	4.02	3.37	1.16	2.48	1.83	0.81	2.35	3.51	4.83	4.18	1.31	-0.67	0.65
	Methylophilus	11	-1.29	2.64	4.04	3.38	3.93	5.34	4.67	-0.06	-1.35	2.58	3.98	3.32	1.41	-0.74	0.66
	Iamia	10	1.54	0.31	1.05	1.28	-1.24	-0.49	-0.27	-0.53	1.02	-0.22	0.53	0.75	0.75	-0.97	-0.22
	{Unknown Family} Corynebacteriales	10	1.55	2.66	4.03	-0.47	1.11	2.48	-2.02	-1.38	0.17	1.29	2.66	-1.85	1.37	3.13	4.5
	{Unknown Genus} Intrasporangiaceae	10	1.55	2.65	1.89	3.38	1.09	0.34	1.82	0.66	2.21	3.3	2.55	4.03	-0.75	-0.73	-1.48
	Edaphobaculum	10	1.54	2.69	4.02	1.26	1.14	2.48	-0.28	0.46	2.01	3.15	4.49	1.73	1.33	1.42	2.76
	{Unknown Order} JG30-KF-CM66	10	-0.52	-0.35	0.16	3.38	0.16	0.67	3.89	-4.05	-4.56	-4.4	-3.89	-0.67	0.51	-3.73	-3.22
	Bacillus	10	-0.37	-0.86	4.03	3.38	-0.48	4.4	3.75	-1.38	-1.75	-2.23	2.65	2	4.89	-4.23	0.66
	TM7a	10	1.56	2.62	4.05	3.38	1.06	2.49	1.82	0.82	2.38	3.44	4.87	4.2	1.43	-0.76	0.67
	Tundrisphaera	10	1.55	1.15	1.86	1.12	-0.4	0.31	-0.42	0.11	1.66	1.26	1.97	1.23	0.72	0.02	0.74
	Pseudochrobactrum	10	1.55	2.64	4.04	-0.51	1.09	2.48	-2.06	-1.54	0.01	1.1	2.5	-2.05	1.39	3.15	4.55
	Uncultured-35	10	1.54	2.7	4.02	3.37	1.16	2.48	1.83	0.68	2.22	3.38	4.7	4.05	1.31	-0.67	0.65
	Uncultured-03	9	1.55	-0.36	4.03	3.38	-1.91	2.48	1.83	0.05	1.6	-0.31	4.08	3.43	4.39	-3.73	0.66
	Lentilitoribacter	9	1.32	2.15	5.74	2.97	0.83	4.42	1.65	-3.94	-2.62	-1.79	1.8	-0.97	3.59	-0.82	2.77
	{Unknown Genus} Enterobacteriaceae	9	1.54	2.7	1.88	0.14	1.16	0.34	-1.4	-0.93	0.61	1.77	0.94	-0.8	-0.83	2.57	1.74
	{Unknown Family} Uncultured-03	9	0.26	0.43	1.88	0.77	0.16	1.61	0.51	-1.44	-1.17	-1.01	0.44	-0.66	1.45	-0.35	1.1
	Bryobacter	8	1.55	2.66	1.01	3.38	1.11	-0.54	1.83	0.28	1.83	2.94	1.29	3.66	-1.65	-0.72	-2.37
	Smaragdicoccus	8	1.54	2.7	4.02	3.37	1.16	2.48	1.83	0.37	1.91	3.08	4.39	3.74	1.31	-0.67	0.65
	Herpetosiphon	8	1.54	2.7	4.02	3.37	1.16	2.48	1.83	0.37	1.91	3.07	4.39	3.74	1.31	-0.67	0.65
	{Unknown Class} Firmicutes	8	1.55	1.19	4.04	3.38	-0.37	2.49	1.82	0.33	1.88	1.51	4.36	3.7	2.85	-2.19	0.66
	{Unknown Order} AKAU4049	8	1.54	-0.36	4.02	3.37	-1.91	2.48	1.83	-0.53	1.02	-0.89	3.49	2.84	4.38	-3.73	0.65
	{Unknown Class} Latescibacterota	8	1.55	-0.37	0.23	3.37	-1.92	-1.32	1.83	-4.04	-2.49	-4.41	-3.82	-0.67	0.6	-3.74	-3.15
	Blastopirellula	8	-0.36	2.65	4.04	3.38	3.02	4.4	3.74	-0.04	-0.41	2.61	3.99	3.33	1.38	-0.72	0.66
	{Unknown Family} Rhizobiales	8	1.54	1.16	4.02	3.37	-0.38	2.48	1.83	0.22	1.76	1.38	4.24	3.59	2.86	-2.21	0.65
	Pseudorhodobacter	8	1.54	2.7	4.02	1.95	1.16	2.48	0.41	0.19	1.73	2.89	4.2	2.14	1.31	0.76	2.07
	Altererythrobacter	8	1.54	-0.4	0.13	3.37	-1.94	-1.42	1.83	-4.04	-2.49	-4.44	-3.91	-0.67	0.53	-3.77	-3.24
	Rhizobacter	8	1.55	2.66	1.06	3.37	1.12	-0.49	1.83	0.08	1.63	2.74	1.14	3.45	-1.6	-0.71	-2.31
	{Unknown Genus} Rhodocyclaceae	8	1.54	2.7	4.02	3.37	1.16	2.48	1.83	0.38	1.92	3.08	4.4	3.75	1.32	-0.67	0.65
	{Unknown Genus} Microbacteriaceae	7	1.55	2.66	-0.15	1.23	1.11	-1.7	-0.32	-4.05	-2.49	-1.38	-4.2	-2.82	-2.81	1.43	-1.38
	Laceyella	7	1.55	-1.06	4.03	3.37	-2.61	2.48	1.83	-4.04	-2.49	-5.1	-0.01	-0.67	5.09	-4.43	0.66
	{Unknown Order} Alphaproteobacteria	7	1.54	1.16	4.02	3.37	-0.38	2.48	1.83	-0.02	1.52	1.14	4	3.35	2.86	-2.21	0.65
	Morganella	7	-0.86	2.7	4.02	0.42	3.56	4.87	1.28	-4.03	-4.89	-1.33	-0.02	-3.61	1.31	2.28	3.6
	{Unknown Genus} Steroidobacteraceae	7	1.55	0.44	4.03	3.38	-1.11	2.48	1.82	-0.15	1.4	0.29	3.88	3.23	3.59	-2.93	0.66
	{Unknown Family} Marine Group II	6	1.55	-0.88	4.03	3.37	-2.42	2.48	1.83	-4.04	-2.49	-4.92	-0.01	-0.67	4.9	-4.25	0.65
	{Unknown Order} Subgroup 25	6	1.55	-0.88	4.03	3.37	-2.42	2.48	1.83	-4.04	-2.49	-4.92	-0.01	-0.67	4.9	-4.25	0.65
	Luteitalea	6	1.54	1.16	4.02	3.37	-0.38	2.48	1.83	-0.27	1.27	0.89	3.75	3.1	2.86	-2.21	0.65
	{Unknown Genus} Uncultured-03	6	1.54	-0.39	4.02	3.37	-1.94	2.48	1.83	-1.43	0.11	-1.83	2.59	1.94	4.42	-3.76	0.65
	{Unknown Family} 0319-7L14	6	1.54	2.69	-0.44	3.37	1.14	-1.99	1.83	-4.04	-2.49	-1.35	-4.48	-0.67	-3.13	-0.68	-3.82
	{Unknown Order} Actinobacteria	6	1.55	2.66	0.06	3.38	1.11	-1.49	1.83	-1.24	0.31	1.42	-1.17	2.14	-2.6	-0.72	-3.31
	{Unknown Genus} Uncultured-04	6	1.54	2.7	4.02	1.24	1.16	2.48	-0.3	-0.56	0.98	2.14	3.46	0.68	1.31	1.46	2.77
	Paeniglutamicibacter	6	1.55	2.67	1.1	0.4	1.13	-0.45	-1.15	-4.04	-2.49	-1.37	-2.94	-3.65	-1.57	2.28	0.71
	Rubrobacter	6	1.55	2.64	4.04	3.38	1.09	2.49	1.82	0.24	1.79	2.87	4.28	3.61	1.4	-0.74	0.66
	Flavisolibacter	6	1.54	2.7	4.02	3.37	1.16	2.48	1.83	-0.02	1.52	2.68	4	3.35	1.31	-0.67	0.65
	{Unknown Family} SBR1031	6	-0.4	2.7	4.02	3.37	3.1	4.42	3.77	-0.56	-0.96	2.14	3.46	2.81	1.31	-0.67	0.65
	Oscillochloris	6	1.55	2.66	4.03	3.38	1.1	2.48	1.82	-0.04	1.51	2.62	3.99	3.34	1.38	-0.72	0.66
	Exiguobacterium	6	1.54	-0.14	4.02	3.37	-1.68	2.48	1.83	-0.89	0.66	-1.03	3.14	2.49	4.16	-3.51	0.65
	Staphylococcus	6	0.22	-0.76	1.86	3.38	-0.97	1.64	3.16	-4.04	-3.83	-4.8	-2.18	-0.67	2.62	-4.13	-1.51
	Haliangium	6	1.54	2.7	0.15	3.37	1.16	-1.4	1.83	-1.44	0.1	1.27	-1.29	1.93	-2.56	-0.67	-3.22
	{Unknown Genus} BIrii41	6	1.54	-0.94	4.02	3.37	-2.48	2.48	1.83	-4.03	-2.49	-4.98	-0.02	-0.67	4.96	-4.31	0.65
	Uncultured-18	6	1.54	2.7	-0.41	3.37	1.16	-1.95	1.83	-4.03	-2.49	-1.33	-4.44	-0.67	-3.11	-0.67	-3.78
	Shinella	6	1.54	2.7	4.02	1.95	1.16	2.48	0.41	-0.27	1.28	2.44	3.75	1.68	1.31	0.76	2.07
	Uncultured-24	6	-1.2	2.7	1.88	1.95	3.9	3.08	3.15	-4.03	-5.24	-1.33	-2.16	-2.09	-0.83	0.76	-0.07
	Blastomonas	6	1.54	2.7	4.02	1.95	1.16	2.48	0.41	-0.27	1.27	2.44	3.75	1.68	1.31	0.76	2.07
	Rhizorhapis	6	1.54	2.7	1.05	3.37	1.16	-0.49	1.83	-0.56	0.98	2.14	0.49	2.81	-1.65	-0.67	-2.32
	{Unknown Family} Uncultured-02	6	-0.86	1.16	1.05	3.37	2.01	1.91	4.22	-4.03	-4.89	-2.88	-2.98	-0.67	-0.11	-2.21	-2.32
	{Unknown Family} Burkholderiales	6	1.54	2.7	0.53	3.37	1.16	-1.01	1.83	-0.93	0.61	1.77	-0.4	2.44	-2.17	-0.67	-2.84
	Cupriavidus	6	1.55	2.67	4.03	3.37	1.12	2.48	1.83	0.03	1.57	2.7	4.06	3.4	1.36	-0.7	0.65
	Polaromonas	6	1.54	2.7	1.05	3.37	1.16	-0.49	1.83	-0.56	0.98	2.14	0.49	2.81	-1.65	-0.67	-2.32
	Sumerlaea	6	1.55	2.66	1.06	3.38	1.11	-0.49	1.83	-0.38	1.17	2.28	0.68	2.99	-1.6	-0.72	-2.32
	Roseimicrobium	6	1.55	2.68	4.03	3.37	1.13	2.48	1.83	0.09	1.64	2.77	4.12	3.47	1.35	-0.69	0.65
	Verrucomicrobium	6	1.55	2.68	4.03	3.37	1.13	2.48	1.83	-0.26	1.29	2.42	3.77	3.12	1.35	-0.7	0.65
	Corynebacterium	5	1.54	0.43	1.05	3.37	-1.11	-0.49	1.83	-2.22	-0.68	-1.79	-1.17	1.15	0.62	-2.94	-2.32
	Ferruginibacter	5	1.54	2.7	4.02	3.37	1.16	2.48	1.83	-0.27	1.28	2.44	3.75	3.1	1.31	-0.67	0.65
	Psychrobacillus	5	1.55	2.65	4.04	3.38	1.1	2.48	1.82	-0.04	1.51	2.61	3.99	3.33	1.39	-0.73	0.66
	AlphaI cluster	5	1.55	2.65	4.04	3.38	1.1	2.48	1.82	-0.04	1.51	2.61	3.99	3.33	1.39	-0.73	0.66
	{Unknown Genus} Uncultured-10	5	1.55	0.26	4.03	0.76	-1.29	2.48	-0.79	-4.04	-2.49	-3.78	-0.01	-3.28	3.77	-0.5	3.27
	Budvicia	5	3.73	3.28	6.2	4.14	-0.45	2.48	0.41	-6.22	-2.49	-2.94	-0.02	-2.08	2.93	-0.86	2.06
	Legionella	5	-0.4	-0.05	4.02	3.37	0.35	4.42	3.77	-4.03	-4.44	-4.09	-0.02	-0.67	4.07	-3.42	0.65
	Magnetococcus	5	-1.48	2.7	4.02	3.37	4.18	5.49	4.85	-4.03	-5.51	-1.33	-0.02	-0.67	1.31	-0.67	0.65
	Candidatus Nitrososphaera	4	1.54	2.7	1.05	3.37	1.16	-0.49	1.83	-1.44	0.1	1.27	-0.39	1.93	-1.65	-0.67	-2.32
	{Unknown Order} Subgroup 5	4	1.55	2.65	4.04	3.38	1.1	2.48	1.82	-0.17	1.38	2.48	3.87	3.21	1.39	-0.73	0.66
	Uncultured-02	4	1.54	2.7	1.05	3.37	1.16	-0.49	1.83	-1.44	0.1	1.27	-0.39	1.93	-1.65	-0.67	-2.32
	Uncultured-04	4	1.54	2.7	1.05	3.37	1.16	-0.5	1.83	-1.42	0.12	1.28	-0.37	1.95	-1.65	-0.67	-2.32
	Pseudoclavibacter	4	0.26	2.7	4.02	0.77	2.44	3.75	0.51	-4.03	-3.77	-1.33	-0.02	-3.26	1.31	1.93	3.24
	Promicromonospora	4	1.55	2.68	4.03	3.37	1.13	2.48	1.83	-0.56	0.99	2.12	3.47	2.82	1.35	-0.69	0.65
	Luedemannella	4	1.55	2.65	4.04	3.38	1.1	2.48	1.82	-0.17	1.38	2.48	3.87	3.21	1.39	-0.73	0.66
	Kribbella	4	1.54	-0.41	4.02	3.37	-1.95	2.48	1.83	-4.03	-2.49	-4.45	-0.02	-0.67	4.43	-3.78	0.65
	Marmoricola	4	1.54	0.43	4.02	3.37	-1.11	2.48	1.83	-1.44	0.1	-1.01	2.58	1.93	3.59	-2.94	0.65
	E1B-B3-114	4	3.99	5.14	6.47	5.82	1.15	2.48	1.83	-6.48	-2.49	-1.34	-0.02	-0.67	1.32	-0.67	0.65
	Conexibacter	4	-0.4	0.43	4.02	3.37	0.83	4.42	3.77	-4.03	-4.44	-3.61	-0.02	-0.67	3.59	-2.94	0.65
	{Unknown Genus} Fimbriimonadaceae	4	1.55	2.67	4.03	3.37	1.12	2.48	1.83	-0.47	1.08	2.2	3.56	2.9	1.36	-0.71	0.66
	Parasegetibacter	4	1.54	-0.4	4.02	3.37	-1.94	2.48	1.83	-4.04	-2.49	-4.44	-0.02	-0.67	4.42	-3.77	0.65
	Bacteriovorax	4	1.54	2.7	4.02	3.37	1.16	2.48	1.83	-0.56	0.98	2.14	3.45	2.81	1.31	-0.67	0.65
	{Unknown Family} 0319-6G20	4	1.55	2.65	4.04	3.38	1.1	2.48	1.82	-0.17	1.38	2.48	3.87	3.21	1.39	-0.73	0.66
	Uncultured-11	4	1.54	2.7	4.02	3.37	1.16	2.48	1.83	-0.56	0.98	2.14	3.46	2.81	1.31	-0.67	0.65
	{Unknown Genus} AKYG1722	4	1.55	2.68	0.15	3.37	1.14	-1.4	1.83	-4.04	-2.49	-1.36	-3.89	-0.67	-2.53	-0.69	-3.22
	{Unknown Genus} Obscuribacteraceae	4	1.54	2.7	1.88	0.77	1.15	0.34	-0.77	-4.04	-2.49	-1.34	-2.16	-3.27	-0.82	1.93	1.11
	Thermus	4	-0.4	2.7	4.02	1.24	3.1	4.42	1.65	-4.03	-4.44	-1.33	-0.02	-2.79	1.31	1.46	2.77
	{Unknown Order} Uncultured-02	4	1.54	2.7	1.05	3.37	1.16	-0.49	1.83	-1.44	0.1	1.27	-0.39	1.93	-1.65	-0.67	-2.32
	AKYG587	4	1.55	2.67	4.03	3.37	1.12	2.48	1.83	-0.39	1.16	2.27	3.64	2.98	1.37	-0.71	0.66
	SM1A02	4	1.54	2.7	4.02	1.24	1.16	2.48	-0.3	-1.44	0.1	1.27	2.58	-0.19	1.31	1.46	2.77
	SH-PL14	4	1.54	1.16	1.88	3.37	-0.38	0.34	1.83	-1.44	0.1	-0.28	0.44	1.93	0.72	-2.21	-1.49
	Azospirillum	4	1.54	2.7	4.02	3.37	1.16	2.48	1.83	-0.61	0.93	2.09	3.41	2.76	1.32	-0.67	0.65
	Pseudolabrys	4	1.54	-0.4	4.02	3.37	-1.94	2.48	1.83	-4.04	-2.49	-4.44	-0.02	-0.67	4.42	-3.77	0.65
	Rhodoplanes	4	1.54	2.7	1.05	3.37	1.16	-0.49	1.83	-1.44	0.1	1.27	-0.39	1.93	-1.65	-0.67	-2.32
	{Unknown Genus} Rickettsiaceae	4	-1.2	2.7	4.02	3.37	3.9	5.22	4.57	-4.03	-5.24	-1.33	-0.02	-0.67	1.31	-0.67	0.65
	Geminicoccus	4	1.54	2.68	4.02	0.46	1.14	2.48	-1.08	-4.04	-2.49	-1.35	-0.02	-3.58	1.34	2.22	3.56
	Ramlibacter	4	1.54	2.7	1.05	3.37	1.16	-0.49	1.83	-1.44	0.1	1.27	-0.39	1.93	-1.65	-0.67	-2.32
	{Unknown Genus} Methylophilaceae	4	-0.4	2.7	4.02	3.37	3.1	4.42	3.77	-1.44	-1.84	1.27	2.58	1.93	1.31	-0.67	0.65
	{Unknown Genus} SC-I-84	4	1.54	2.7	4.02	1.24	1.16	2.48	-0.3	-1.44	0.1	1.27	2.58	-0.19	1.31	1.46	2.77
	Uncultured-32	4	1.54	-0.4	4.02	3.37	-1.94	2.48	1.83	-4.04	-2.49	-4.44	-0.02	-0.67	4.42	-3.77	0.65
	Citrobacter	4	3.74	3.26	6.21	5.56	-0.47	2.48	1.83	-6.23	-2.49	-2.97	-0.02	-0.67	2.95	-2.3	0.65
	Shewanella	4	-0.86	2.7	4.02	3.37	3.56	4.87	4.22	-2.22	-3.07	0.49	1.8	1.15	1.31	-0.67	0.65
	{Unknown Family} Pseudomonadales	4	1.54	-0.4	4.02	3.37	-1.94	2.48	1.83	-4.04	-2.49	-4.44	-0.02	-0.67	4.42	-3.77	0.65
	Halomonas	4	1.54	2.7	4.02	3.37	1.16	2.48	1.83	-0.54	1	2.16	3.48	2.83	1.32	-0.67	0.65
	{Unknown Genus} Pedosphaeraceae	4	1.54	0.43	4.02	3.37	-1.11	2.48	1.83	-1.44	0.1	-1.01	2.58	1.93	3.59	-2.94	0.65
	Uncultured-38	4	1.54	1.16	0.53	3.37	-0.38	-1.01	1.83	-4.03	-2.49	-2.88	-3.51	-0.67	-0.63	-2.21	-2.84
	P3OB-42	3	1.54	2.7	1.05	1.95	1.16	-0.49	0.41	-4.03	-2.49	-1.33	-2.98	-2.09	-1.65	0.76	-0.9
	{Unknown Family} 11-24	2	1.54	2.7	1.05	3.37	1.16	-0.49	1.83	-4.03	-2.49	-1.33	-2.98	-0.67	-1.65	-0.67	-2.32
	{Unknown Order} Blastocatellia	2	1.54	2.7	1.05	3.37	1.16	-0.49	1.83	-4.03	-2.49	-1.33	-2.98	-0.67	-1.65	-0.67	-2.32
	{Unknown Genus} Blastocatellaceae	2	1.54	2.7	4.02	3.37	1.16	2.48	1.83	-1.44	0.1	1.27	2.58	1.93	1.31	-0.67	0.65
	JGI 0001001-H03	2	1.54	2.7	1.05	3.37	1.16	-0.49	1.83	-4.03	-2.49	-1.33	-2.98	-0.67	-1.65	-0.67	-2.32
	Stenotrophobacter	2	1.54	2.7	4.02	3.37	1.16	2.48	1.83	-1.44	0.1	1.27	2.58	1.93	1.31	-0.67	0.65
	Acanthopleuribacter	2	-0.4	2.7	4.02	3.37	3.1	4.42	3.77	-4.03	-4.44	-1.33	-0.02	-0.67	1.31	-0.67	0.65
	{Unknown Order} Subgroup 18	2	1.54	0.43	4.02	3.37	-1.11	2.48	1.83	-4.03	-2.49	-3.61	-0.02	-0.67	3.59	-2.94	0.65
	{Unknown Order} Subgroup 21	2	1.54	0.43	4.02	3.37	-1.11	2.48	1.83	-4.03	-2.49	-3.61	-0.02	-0.67	3.59	-2.94	0.65
	Subgroup 10	2	3.27	4.43	5.74	5.1	1.16	2.48	1.83	-5.76	-2.49	-1.33	-0.02	-0.67	1.31	-0.67	0.65
	{Unknown Family} Subgroup 9	2	1.54	0.43	4.02	3.37	-1.11	2.48	1.83	-4.03	-2.49	-3.61	-0.02	-0.67	3.59	-2.94	0.65
	{Unknown Family} Uncultured-01	2	1.54	0.43	4.02	3.37	-1.11	2.48	1.83	-4.03	-2.49	-3.61	-0.02	-0.67	3.59	-2.94	0.65
	Skermania	2	0.26	2.7	4.02	3.37	2.44	3.75	3.1	-2.22	-1.95	0.49	1.8	1.15	1.31	-0.67	0.65
	Acidothermus	2	1.54	0.43	4.02	3.37	-1.11	2.48	1.83	-4.03	-2.49	-3.61	-0.02	-0.67	3.59	-2.94	0.65
	Nakamurella	2	1.54	0.43	4.02	3.37	-1.11	2.48	1.83	-4.03	-2.49	-3.61	-0.02	-0.67	3.59	-2.94	0.65
	Glycomyces	2	1.54	2.7	4.02	3.37	1.16	2.48	1.83	-1.44	0.1	1.27	2.58	1.93	1.31	-0.67	0.65
	Brevibacterium	2	1.54	2.7	4.02	1.24	1.16	2.48	-0.3	-4.03	-2.49	-1.33	-0.02	-2.79	1.31	1.46	2.77
	Pseudactinotalea	2	1.54	2.7	4.02	3.37	1.16	2.48	1.83	-1.44	0.1	1.27	2.58	1.93	1.31	-0.67	0.65
	Dermabacter	2	1.54	1.16	4.02	1.95	-0.38	2.48	0.41	-4.03	-2.49	-2.88	-0.02	-2.09	2.86	-0.79	2.07
	Cryobacterium	2	1.54	2.7	4.02	3.37	1.16	2.48	1.83	-1.44	0.1	1.27	2.58	1.93	1.31	-0.67	0.65
	Galbitalea	2	1.54	2.7	4.02	3.37	1.16	2.48	1.83	-1.44	0.1	1.27	2.58	1.93	1.31	-0.67	0.65
	{Unknown Genus} Micromonosporaceae	2	1.54	2.7	4.02	1.24	1.16	2.48	-0.3	-4.03	-2.49	-1.33	-0.02	-2.79	1.31	1.46	2.77
	Asanoa	2	1.54	2.7	4.02	3.37	1.16	2.48	1.83	-1.44	0.1	1.27	2.58	1.93	1.31	-0.67	0.65
	{Unknown Genus} Nocardioidaceae	2	1.54	2.7	4.02	3.37	1.16	2.48	1.83	-1.44	0.1	1.27	2.58	1.93	1.31	-0.67	0.65
	Haloactinopolyspora	2	1.54	0.43	4.02	3.37	-1.11	2.48	1.83	-4.03	-2.49	-3.61	-0.02	-0.67	3.59	-2.94	0.65
	Pseudonocardia	2	1.54	2.7	4.02	3.37	1.16	2.48	1.83	-1.44	0.1	1.27	2.58	1.93	1.31	-0.67	0.65
	Patulibacter	2	1.54	2.7	1.05	3.37	1.16	-0.49	1.83	-4.03	-2.49	-1.33	-2.98	-0.67	-1.65	-0.67	-2.32
	Uncultured-06	2	1.54	2.7	1.88	1.95	1.16	0.34	0.41	-4.03	-2.49	-1.33	-2.16	-2.09	-0.83	0.76	-0.07
	Lacibacter	2	1.54	2.7	4.02	3.37	1.16	2.48	1.83	-1.44	0.1	1.27	2.58	1.93	1.31	-0.67	0.65
	Segetibacter	2	1.54	2.7	1.05	3.37	1.16	-0.49	1.83	-4.03	-2.49	-1.33	-2.98	-0.67	-1.65	-0.67	-2.32
	Uncultured-08	2	1.54	2.7	4.02	3.37	1.16	2.48	1.83	-1.44	0.1	1.27	2.58	1.93	1.31	-0.67	0.65
	Cytophaga	2	1.54	2.7	4.02	3.37	1.16	2.48	1.83	-1.44	0.1	1.27	2.58	1.93	1.31	-0.67	0.65
	Pontibacter	2	1.54	2.7	4.02	3.37	1.16	2.48	1.83	-1.44	0.1	1.27	2.58	1.93	1.31	-0.67	0.65
	Moheibacter	2	1.54	2.7	4.02	3.37	1.16	2.48	1.83	-1.44	0.1	1.27	2.58	1.93	1.31	-0.67	0.65
	Mucilaginibacter	2	-0.4	2.7	4.02	3.37	3.1	4.42	3.77	-4.03	-4.44	-1.33	-0.02	-0.67	1.31	-0.67	0.65
	{Unknown Genus} Uncultured-06	2	1.54	2.7	4.02	1.24	1.16	2.48	-0.3	-4.03	-2.49	-1.33	-0.02	-2.79	1.31	1.46	2.77
	OLB13	2	1.54	2.7	4.02	3.37	1.16	2.48	1.83	-1.44	0.1	1.27	2.58	1.93	1.31	-0.67	0.65
	Uncultured-12	2	1.54	0.43	4.02	3.37	-1.11	2.48	1.83	-4.03	-2.49	-3.61	-0.02	-0.67	3.59	-2.94	0.65
	Acidibacillus	2	1.54	0.43	4.02	3.37	-1.11	2.48	1.83	-4.03	-2.49	-3.61	-0.02	-0.67	3.59	-2.94	0.65
	Effusibacillus	2	1.54	2.7	4.02	3.37	1.16	2.48	1.83	-1.44	0.1	1.27	2.58	1.93	1.31	-0.67	0.65
	Turicibacter	2	1.54	2.7	4.02	3.37	1.16	2.48	1.83	-1.44	0.1	1.27	2.58	1.93	1.31	-0.67	0.65
	Cohnella	2	1.54	2.7	4.02	3.37	1.16	2.48	1.83	-1.44	0.1	1.27	2.58	1.93	1.31	-0.67	0.65
	Paenibacillus	2	1.54	2.7	4.02	3.37	1.16	2.48	1.83	-1.44	0.1	1.27	2.58	1.93	1.31	-0.67	0.65
	Saccharibacillus	2	0.26	2.7	4.02	3.37	2.44	3.75	3.1	-2.22	-1.95	0.49	1.8	1.15	1.31	-0.67	0.65
	Finegoldia	2	1.54	2.7	4.02	1.24	1.16	2.48	-0.3	-4.03	-2.49	-1.33	-0.02	-2.79	1.31	1.46	2.77
	{Unknown Genus} Peptostreptococcaceae	2	1.54	2.7	1.05	3.37	1.16	-0.49	1.83	-4.03	-2.49	-1.33	-2.98	-0.67	-1.65	-0.67	-2.32
	{Unknown Class} GAL15	2	1.54	0.43	4.02	3.37	-1.11	2.48	1.83	-4.03	-2.49	-3.61	-0.02	-0.67	3.59	-2.94	0.65
	{Unknown Order} BD2-11 terrestrial group	2	1.54	2.7	1.05	3.37	1.16	-0.49	1.83	-4.03	-2.49	-1.33	-2.98	-0.67	-1.65	-0.67	-2.32
	Gemmatimonas	2	1.54	2.7	4.02	3.37	1.16	2.48	1.83	-1.44	0.1	1.27	2.58	1.93	1.31	-0.67	0.65
	Longimicrobium	2	1.54	2.7	4.02	3.37	1.16	2.48	1.83	-1.44	0.1	1.27	2.58	1.93	1.31	-0.67	0.65
	YC-ZSS-LKJ147	2	1.54	2.7	4.02	3.37	1.16	2.48	1.83	-1.44	0.1	1.27	2.58	1.93	1.31	-0.67	0.65
	{Unknown Genus} Hydrogenedensaceae	2	1.54	2.7	4.02	3.37	1.16	2.48	1.83	-1.44	0.1	1.27	2.58	1.93	1.31	-0.67	0.65
	Nannocystis	2	1.54	2.7	4.02	3.37	1.16	2.48	1.83	-1.44	0.1	1.27	2.58	1.93	1.31	-0.67	0.65
	{Unknown Family} Candidatus Azambacteria	2	1.54	2.7	4.02	1.24	1.16	2.48	-0.3	-4.03	-2.49	-1.33	-0.02	-2.79	1.31	1.46	2.77
	{Unknown Family} S-70	2	1.54	0.43	4.02	3.37	-1.11	2.48	1.83	-4.03	-2.49	-3.61	-0.02	-0.67	3.59	-2.94	0.65
	{Unknown Genus} CPla-3 termite group	2	1.54	2.7	1.05	3.37	1.16	-0.49	1.83	-4.03	-2.49	-1.33	-2.98	-0.67	-1.65	-0.67	-2.32
	Rhodopirellula	2	1.54	2.7	4.02	3.37	1.16	2.48	1.83	-1.44	0.1	1.27	2.58	1.93	1.31	-0.67	0.65
	Roseomonas	2	1.54	2.7	1.05	3.37	1.16	-0.49	1.83	-4.03	-2.49	-1.33	-2.98	-0.67	-1.65	-0.67	-2.32
	{Unknown Genus} Uncultured-08	2	1.54	2.7	4.02	3.37	1.16	2.48	1.83	-1.44	0.1	1.27	2.58	1.93	1.31	-0.67	0.65
	Uncultured-17	2	1.54	2.7	4.02	3.37	1.16	2.48	1.83	-1.44	0.1	1.27	2.58	1.93	1.31	-0.67	0.65
	Defluviicoccus	2	1.54	2.7	4.02	3.37	1.16	2.48	1.83	-1.44	0.1	1.27	2.58	1.93	1.31	-0.67	0.65
	Parvibaculum	2	1.54	2.7	1.05	3.37	1.16	-0.49	1.83	-4.03	-2.49	-1.33	-2.98	-0.67	-1.65	-0.67	-2.32
	{Unknown Genus} PS1 clade	2	-0.4	2.7	4.02	3.37	3.1	4.42	3.77	-4.03	-4.44	-1.33	-0.02	-0.67	1.31	-0.67	0.65
	Reyranella	2	1.54	1.16	4.02	3.37	-0.38	2.48	1.83	-2.22	-0.68	-1.06	1.8	1.15	2.86	-2.21	0.65
	Uncultured-19	2	1.54	0.43	4.02	3.37	-1.11	2.48	1.83	-4.03	-2.49	-3.61	-0.02	-0.67	3.59	-2.94	0.65
	{Unknown Genus} Devosiaceae	2	1.54	2.7	4.02	3.37	1.16	2.48	1.83	-1.44	0.1	1.27	2.58	1.93	1.31	-0.67	0.65
	Pedomicrobium	2	1.54	0.43	4.02	3.37	-1.11	2.48	1.83	-4.03	-2.49	-3.61	-0.02	-0.67	3.59	-2.94	0.65
	Kaistia	2	1.54	2.7	4.02	1.24	1.16	2.48	-0.3	-4.03	-2.49	-1.33	-0.02	-2.79	1.31	1.46	2.77
	{Unknown Genus} Methyloligellaceae	2	1.54	1.16	1.88	3.37	-0.38	0.34	1.83	-4.03	-2.49	-2.88	-2.16	-0.67	0.72	-2.21	-1.49
	Uncultured-20	2	1.54	2.7	1.05	3.37	1.16	-0.49	1.83	-4.03	-2.49	-1.33	-2.98	-0.67	-1.65	-0.67	-2.32
	Aminobacter	2	1.54	2.7	4.02	3.37	1.16	2.48	1.83	-1.44	0.1	1.27	2.58	1.93	1.31	-0.67	0.65
	Alsobacter	2	1.54	2.7	4.02	3.37	1.16	2.48	1.83	-1.44	0.1	1.27	2.58	1.93	1.31	-0.67	0.65
	Rhodomicrobium	2	-0.4	2.7	4.02	3.37	3.11	4.42	3.77	-4.03	-4.44	-1.33	-0.02	-0.67	1.31	-0.67	0.65
	Nitrobacter	2	1.54	2.7	1.05	3.37	1.16	-0.49	1.83	-4.03	-2.49	-1.33	-2.98	-0.67	-1.65	-0.67	-2.32
	Pseudorhodoplanes	2	0.26	2.7	4.02	1.95	2.44	3.75	1.68	-4.03	-3.77	-1.33	-0.02	-2.09	1.31	0.76	2.07
	Uncultured-22	2	1.54	2.7	4.02	3.37	1.16	2.48	1.83	-1.44	0.1	1.27	2.58	1.93	1.31	-0.67	0.65
	Magnetospira	2	-0.4	2.7	4.02	3.37	3.1	4.42	3.77	-4.03	-4.44	-1.33	-0.02	-0.67	1.31	-0.67	0.65
	Ellin6055	2	1.54	2.7	4.02	3.37	1.16	2.48	1.83	-1.44	0.1	1.27	2.58	1.93	1.31	-0.67	0.65
	Qipengyuania	2	1.54	2.7	4.02	1.95	1.16	2.48	0.41	-2.22	-0.68	0.49	1.8	-0.27	1.31	0.76	2.07
	Uncultured-25	2	1.54	2.7	1.05	3.37	1.16	-0.49	1.83	-4.03	-2.49	-1.33	-2.98	-0.67	-1.65	-0.67	-2.32
	Pigmentiphaga	2	1.54	0.43	4.02	3.37	-1.11	2.48	1.83	-4.03	-2.49	-3.61	-0.02	-0.67	3.59	-2.94	0.65
	Verticiella	2	1.54	2.7	1.05	3.37	1.16	-0.49	1.83	-4.03	-2.49	-1.33	-2.98	-0.67	-1.65	-0.67	-2.32
	Caenimonas	2	1.54	2.7	4.02	3.37	1.16	2.48	1.83	-1.44	0.1	1.27	2.58	1.93	1.31	-0.67	0.65
	Xenophilus	2	1.54	2.7	4.02	1.95	1.16	2.48	0.41	-2.22	-0.68	0.49	1.8	-0.27	1.31	0.76	2.07
	Uncultured-28	2	0.26	2.7	4.02	1.95	2.44	3.75	1.68	-4.03	-3.77	-1.33	-0.02	-2.09	1.31	0.76	2.07
	Herminiimonas	2	1.54	2.7	4.02	3.37	1.16	2.48	1.83	-1.44	0.1	1.27	2.58	1.93	1.31	-0.67	0.65
	Uncultured-30	2	1.54	2.7	4.02	3.37	1.16	2.48	1.83	-1.44	0.1	1.27	2.58	1.93	1.31	-0.67	0.65
	Dechloromonas	2	1.54	2.7	4.02	3.37	1.16	2.48	1.83	-1.44	0.1	1.27	2.58	1.93	1.31	-0.67	0.65
	{Unknown Genus} TRA3-20	2	1.54	2.7	4.02	3.37	1.16	2.48	1.83	-1.44	0.1	1.27	2.58	1.93	1.31	-0.67	0.65
	Aquicella	2	1.54	2.7	1.05	3.37	1.16	-0.49	1.83	-4.03	-2.49	-1.33	-2.98	-0.67	-1.65	-0.67	-2.32
	Plesiomonas	2	1.54	2.7	1.05	3.37	1.16	-0.49	1.83	-4.03	-2.49	-1.33	-2.98	-0.67	-1.65	-0.67	-2.32
	Raoultella	2	-0.4	2.7	4.02	3.37	3.1	4.42	3.77	-4.03	-4.44	-1.33	-0.02	-0.67	1.31	-0.67	0.65
	{Unknown Genus} Erwiniaceae	2	1.54	0.29	4.02	3.37	-1.26	2.48	1.83	-4.04	-2.49	-3.75	-0.02	-0.67	3.74	-3.09	0.65
	Arsenophonus	2	1.54	2.7	4.02	1.24	1.16	2.48	-0.3	-4.03	-2.49	-1.33	-0.02	-2.79	1.31	1.46	2.77
	Vibrio	2	1.54	1.16	4.02	1.95	-0.38	2.48	0.41	-4.03	-2.49	-2.88	-0.02	-2.09	2.86	-0.79	2.07
	{Unknown Family} Ga0077536	2	1.54	2.7	4.02	1.24	1.16	2.48	-0.3	-4.03	-2.49	-1.33	-0.02	-2.79	1.31	1.46	2.77
	Uncultured-33	2	1.54	2.7	4.02	3.37	1.16	2.48	1.83	-1.44	0.1	1.27	2.58	1.93	1.31	-0.67	0.65
	{Unknown Family} Xanthomonadales	2	1.54	2.7	4.02	3.37	1.16	2.48	1.83	-1.44	0.1	1.27	2.58	1.93	1.31	-0.67	0.65
	Dyella	2	1.54	2.7	4.02	1.24	1.16	2.48	-0.3	-4.03	-2.49	-1.33	-0.02	-2.79	1.31	1.46	2.77
	Rhodanobacter	2	1.54	2.7	1.05	3.37	1.16	-0.49	1.83	-4.03	-2.49	-1.33	-2.98	-0.67	-1.65	-0.67	-2.32
	Uncultured-36	2	1.54	2.7	4.02	3.37	1.16	2.48	1.83	-1.44	0.1	1.27	2.58	1.93	1.31	-0.67	0.65
	{Unknown Genus} Simkaniaceae	2	1.54	2.7	4.02	3.37	1.16	2.48	1.83	-1.44	0.1	1.27	2.58	1.93	1.31	-0.67	0.65
	Opitutus	2	1.54	2.7	4.02	3.37	1.16	2.48	1.83	-1.44	0.1	1.27	2.58	1.93	1.31	-0.67	0.65
	Uncultured-37	2	1.54	2.7	1.05	3.37	1.16	-0.49	1.83	-4.03	-2.49	-1.33	-2.98	-0.67	-1.65	-0.67	-2.32
	{Unknown Family} S-BQ2-57 soil group	2	1.54	2.7	1.05	3.37	1.16	-0.49	1.83	-4.03	-2.49	-1.33	-2.98	-0.67	-1.65	-0.67	-2.32
	{Unknown Class} WS2	2	1.54	2.7	4.02	3.37	1.16	2.48	1.83	-1.44	0.1	1.27	2.58	1.93	1.31	-0.67	0.65
