# Supplementary material for: Characterisation of the bacteriomes harboured by major wireworm pest species in the Canadian Prairies
Source: Insect Mol Biol. 2024 Oct 9;34(1):203–17. doi: 10.1111/imb.12962 (PMC11705518; doi:10.1111/imb.12962)
Supplement: Supplementary file 4 — Table S3. Habitat of the core bacterial genera (>1000 combined abundance). [file IMB-34-203-s003.xlsx]

## Sheet: Sheet1
Supplementary Table S3. Habitat of the core bacterial genera (>1000 combined abundance).
Genus	Combined Abundance	Biology
Pseudomonas	158608	colonize a wide range of niches
{Unknown Genus} Nocardiaceae	72036	commonly found in soil and water
Ehrlichia	63132	intracellular
Sphingoaurantiacus	56569	has been isolated form soil
{Unknown Phylum} Bacteria	45463	n/a
Acinetobacter	39340	typically found in soil
Wolbachia	35178	intracellular
{Unknown Order} Gammaproteobacteria	30627	terrestrial and marine environments
Serratia	24083	water, soil, plants, and animals
Carnobacterium	18595	isolated from meat, cheese, fish, poultry, sea water
Rhodococcus	17043	broad range of environments, including soil, water, eukaryotic cells
Uncultured-29	15202	n/a
Chryseobacterium	10270	diverse habitats, including freshwater, soil, fish, human hosts
Stenotrophomonas	5846	Mainly soil and plants
Gordonia	4962	soil, aquatic environmenta
Pedobacter	4959	Includes soil, water, sludge, nitrifying inoculum, fragmentary rock, plant roots
{Unknown Genus} Comamonadaceae	4538	water and soil habitats
Tsukamurella	4330	soil and sludge
Ralstonia	4079	water and soil
{Unknown Genus} Dermacoccaceae	3767	broad, ranging from soil, sea sediment
{Unknown Family} Enterobacterales	3660	unknown
Segniliparus	3444	likely terrestrial or aquatic
Pantoea	3051	plants, water, soil, humans, animals
Spelaeicoccus	2688	not well known; a species was isolated from the soil of a natural cave
Rheinheimera	2638	seawater or freshwater
Phyllobacterium	2397	Warm, moist, humid tropical habitats
Massilia	2240	soil, flowers, seeds, plant roots
Sphingobacterium	2181	variety of habitats, including sludge, compost,water, soil, lichen, plants
Flavobacterium	1695	various habitats, including water, soil, sediment, microbial mats
Lysobacter	1611	soil and freshwater
Mycobacterium	1599	Soil, bogs, surface water, ground water, sea water
{Unknown Genus} Sphingomonadaceae	1576	soils, water, sludge, plants
Delftia	1550	soil and sludge
{Unknown Genus} Xanthomonadaceae	1529	intracellular and extracellular
Glutamicibacter	1388	soil, water, air
Methylobacterium-Methylorubrum	1326	soil, dust, water, sewage
